# Supplementary material for: Feasibility and Preliminary Dietary Outcomes of the Smart Family Lifestyle Counseling Intervention in Greek Primary Care: A Single-Arm Pilot Study from Health4Eukids
Source: Nutrients. 2026 Jun 8;18(12):1848. doi: 10.3390/nu18121848 (PMC13304528; doi:10.3390/nu18121848)
Supplement: Supplementary file 1 [file nutrients-18-01848-s001.zip]

Archive with 1 entries (1 files):
- nutrients-4348632-supplementary.pdf
